# Supplementary material for: African Swine Fever Virus CD2v Protein Induces β-Interferon Expression and Apoptosis in Swine Peripheral Blood Mononuclear Cells
Source: Viruses. 2021 Jul 28;13(8):1480. doi: 10.3390/v13081480 (PMC8402892; doi:10.3390/v13081480)
Supplement: Supplementary file 1 [file viruses-13-01480-s001.zip]

Archive with 1 entries (1 files):
- viruses-1304227-supplementary.pdf
